# Supplementary material for: Socioeconomic and environmental factors associated with dengue fever incidence in Guatemala: Rising temperatures increase dengue risk
Source: PLoS One. 2024 Aug 1;19(8):e0308271. doi: 10.1371/journal.pone.0308271 (PMC11293734; doi:10.1371/journal.pone.0308271)
Supplement: S1 Table — (XLSX) [file pone.0308271.s001.xlsx]

## Sheet: Sheet1
Department	Municipality	Dengue fever cases 2017-2018
Guatemala	Amatitlan	27
Guatemala	Chinautla	1
Guatemala	Chuarrancho	6
Guatemala	Fraijanes	1
Guatemala	Guatemala	812
Guatemala	Mixco	143
Guatemala	Palencia	1
Guatemala	Petapa	13
Guatemala	San Jose del Golfo	20
Guatemala	San Jose Pinula	0
Guatemala	San Juan Sacatepequez	32
Guatemala	San Pedro Ayampuc	10
Guatemala	San Pedro Sacatepequez	1
Guatemala	San Raimundo	8
Guatemala	Santa Catarina Pinula	1
Guatemala	Villa Canales	16
Guatemala	Villa Nueva	36
El Progreso	El Jicaro	16
El Progreso	Guastatoya	169
El Progreso	Morazan	2
El Progreso	San Agustin Acasaguastlan	28
El Progreso	San Antonio La Paz	3
El Progreso	San Cristobal Acasaguastlan	8
El Progreso	Sanarate	2
El Progreso	Sansare	8
Sacatepéquez	Alotenango	3
Sacatepéquez	Antigua Guatemala	364
Sacatepéquez	Ciudad Vieja	4
Sacatepéquez	Jocotenango	9
Sacatepéquez	Magdalena Milpas Altas	0
Sacatepéquez	Pastores	8
Sacatepéquez	San Antonio Aguas Calientes	2
Sacatepéquez	San Bartolome Milpas Altas	0
Sacatepéquez	San Lucas Sacatepequez	0
Sacatepéquez	San Miguel Duenas	7
Sacatepéquez	Santa Catarina Barahona	10
Sacatepéquez	Santa Lucia Milpas Altas	0
Sacatepéquez	Santa Maria de Jesus	0
Sacatepéquez	Santiago Sacatepequez	0
Sacatepéquez	Santo Domingo Xenacoj	0
Sacatepéquez	Sumpango	0
Chimaltenango	Acatenango	1
Chimaltenango	Chimaltenango	1
Chimaltenango	Comalapa	0
Chimaltenango	El Tejar	0
Chimaltenango	Parramos	4
Chimaltenango	Patzicia	4
Chimaltenango	Patzun	0
Chimaltenango	Pochuta	2
Chimaltenango	San Andres Itzapa	0
Chimaltenango	San Jose Poaquil	4
Chimaltenango	San Martin Jilotepeque	5
Chimaltenango	Santa Apolonia	0
Chimaltenango	Santa Cruz Balanya	0
Chimaltenango	Tecpan Guatemala	0
Chimaltenango	Yepocapa	23
Chimaltenango	Zaragoza	0
Escuintla	Escuintla	109
Escuintla	Guanagazapa	76
Escuintla	Iztapa	18
Escuintla	La Democracia	81
Escuintla	La Gomera	25
Escuintla	Masagua	67
Escuintla	Nueva Concepcion	67
Escuintla	Palin	40
Escuintla	San Jose	63
Escuintla	San Vicente Pacaya	15
Escuintla	Santa Lucia Cotzumalguapa	112
Escuintla	Sipacate	29
Escuintla	Siquinala	31
Escuintla	Tiquisate	97
Santa Rosa	Barberena	20
Santa Rosa	Casillas	34
Santa Rosa	Chiquimulilla	9
Santa Rosa	Cuilapa	148
Santa Rosa	Guazacapan	3
Santa Rosa	Nueva Santa Rosa	11
Santa Rosa	Oratorio	4
Santa Rosa	Pueblo Nuevo Vinas	55
Santa Rosa	San Juan Tecuaco	0
Santa Rosa	San Rafael Las Flores	28
Santa Rosa	Santa Cruz Naranjo	0
Santa Rosa	Santa Maria Ixhuatan	0
Santa Rosa	Santa Rosa de Lima	20
Santa Rosa	Taxisco	5
Sololá	Concepcion	0
Sololá	Nahuala	0
Sololá	Panajachel	1
Sololá	San Andres Semetabaj	0
Sololá	San Antonio Palopo	0
Sololá	San Jose Chacaya	0
Sololá	San Juan La Laguna	1
Sololá	San Lucas Toliman	8
Sololá	San Marcos La Laguna	1
Sololá	San Pablo La Laguna	0
Sololá	San Pedro La Laguna	0
Sololá	Santa Catarina Ixtahuacan	2
Sololá	Santa Catarina Palopo	0
Sololá	Santa Clara La Laguna	0
Sololá	Santa Cruz La Laguna	1
Sololá	Santa Lucia Utatlan	0
Sololá	Santa Maria Visitacion	0
Sololá	Santiago Atitlan	1
Sololá	Solola	0
Totonicapán	Momostenango	0
Totonicapán	San Andres Xecul	1
Totonicapán	San Bartolo	0
Totonicapán	San Cristobal Totonicapan	0
Totonicapán	San Francisco El Alto	0
Totonicapán	Santa Lucia La Reforma	0
Totonicapán	Santa Maria Chiquimula	0
Totonicapán	Totonicapan	0
Quetzaltenango	Almolonga	0
Quetzaltenango	Cabrican	0
Quetzaltenango	Cajola	0
Quetzaltenango	Cantel	0
Quetzaltenango	Coatepeque	2028
Quetzaltenango	Colomba	83
Quetzaltenango	Concepcion Chiquirichapa	0
Quetzaltenango	El Palmar	65
Quetzaltenango	Flores Costa Cuca	115
Quetzaltenango	Genova	467
Quetzaltenango	Huitan	0
Quetzaltenango	La Esperanza	1
Quetzaltenango	Olintepeque	1
Quetzaltenango	Ostuncalco	0
Quetzaltenango	Palestina de Los Altos	0
Quetzaltenango	Quetzaltenango	3
Quetzaltenango	Salcaja	0
Quetzaltenango	San Carlos Sija	0
Quetzaltenango	San Francisco La Union	0
Quetzaltenango	San Martin Sacatepequez	0
Quetzaltenango	San Mateo	0
Quetzaltenango	San Miguel Siguila	0
Quetzaltenango	Sibilia	0
Quetzaltenango	Zunil	0
Suchitepéquez	Chicacao	0
Suchitepéquez	Cuyotenango	3
Suchitepéquez	Mazatenango	114
Suchitepéquez	Patulul	2
Suchitepéquez	Pueblo Nuevo	0
Suchitepéquez	Rio Bravo	0
Suchitepéquez	Samayac	24
Suchitepéquez	San Antonio Suchitepequez	9
Suchitepéquez	San Bernardino	0
Suchitepéquez	San Francisco Zapotitlan	0
Suchitepéquez	San Gabriel	1
Suchitepéquez	San Jose El Idolo	0
Suchitepéquez	San Jose La Maquina	0
Suchitepéquez	San Juan Bautista	0
Suchitepéquez	San Lorenzo	0
Suchitepéquez	San Miguel Panan	0
Suchitepéquez	San Pablo Jocopilas	3
Suchitepéquez	Santa Barbara	0
Suchitepéquez	Santo Domingo Suchitepequez	5
Suchitepéquez	Santo Tomas La Union	13
Suchitepéquez	Zunilito	8
Retalhuleu	Champerico	0
Retalhuleu	El Asintal	7
Retalhuleu	Nuevo San Carlos	0
Retalhuleu	Retalhuleu	158
Retalhuleu	San Andres Villa Seca	3
Retalhuleu	San Felipe	9
Retalhuleu	San Martin Zapotitlan	3
Retalhuleu	San Sebastian	4
Retalhuleu	Santa Cruz Mulua	5
San Marcos	Ayutla	132
San Marcos	Catarina	215
San Marcos	Comitancillo	0
San Marcos	Concepcion Tutuapa	0
San Marcos	El Quetzal	24
San Marcos	El Rodeo	1
San Marcos	El Tumbador	72
San Marcos	Esquipulas Palo Gordo	1
San Marcos	Ixchiguan	0
San Marcos	La Blanca	0
San Marcos	La Reforma	9
San Marcos	Malacatan	115
San Marcos	Nuevo Progreso	44
San Marcos	Ocos	30
San Marcos	Pajapita	0
San Marcos	Rio Blanco	0
San Marcos	San Antonio Sacatepequez	0
San Marcos	San Cristobal Cucho	1
San Marcos	San Jose Ojetenam	0
San Marcos	San Lorenzo	0
San Marcos	San Marcos	3
San Marcos	San Miguel Ixtahuacan	0
San Marcos	San Pablo	146
San Marcos	San Pedro Sacatepequez	0
San Marcos	San Rafael Pie de la Cuesta	1
San Marcos	Sibinal	2
San Marcos	Sipacapa	0
San Marcos	Tacana	0
San Marcos	Tajumulco	1
San Marcos	Tejutla	0
Huehuetenango	Aguacatan	1
Huehuetenango	Barillas	4
Huehuetenango	Chiantla	0
Huehuetenango	Colotenango	0
Huehuetenango	Concepcion Huista	3
Huehuetenango	Cuilco	17
Huehuetenango	Huehuetenango	10
Huehuetenango	Ixtahuacan	0
Huehuetenango	Jacaltenango	47
Huehuetenango	La Democracia	110
Huehuetenango	La Libertad	5
Huehuetenango	Malacatancito	0
Huehuetenango	Nenton	52
Huehuetenango	Petatan	0
Huehuetenango	San Antonio Huista	44
Huehuetenango	San Gaspar Ixchil	0
Huehuetenango	San Juan Atitan	0
Huehuetenango	San Juan Ixcoy	0
Huehuetenango	San Mateo Ixtatan	0
Huehuetenango	San Miguel Acatan	0
Huehuetenango	San Pedro Necta	2
Huehuetenango	San Rafael La Independencia	0
Huehuetenango	San Rafael Petzal	0
Huehuetenango	San Sebastian Coatan	0
Huehuetenango	San Sebastian Huehuetenango	0
Huehuetenango	Santa Ana Huista	20
Huehuetenango	Santa Barbara	0
Huehuetenango	Santa Eulalia	0
Huehuetenango	Santiago Chimaltenango	0
Huehuetenango	Soloma	0
Huehuetenango	Tectitan	0
Huehuetenango	Todos Santos Cuchumatan	0
Huehuetenango	Union Cantinil	0
Quiché	Canilla	33
Quiché	Chajul	0
Quiché	Chicaman	0
Quiché	Chiche	0
Quiché	Chichicastenango	0
Quiché	Chinique	0
Quiché	Cunen	0
Quiché	Ixcan	183
Quiché	Joyabaj	7
Quiché	Nebaj	0
Quiché	Pachalum	57
Quiché	Patzite	0
Quiché	Sacapulas	1
Quiché	San Andres Sajcabaja	0
Quiché	San Antonio Ilotenango	0
Quiché	San Bartolome Jocotenango	0
Quiché	San Juan Cotzal	0
Quiché	San Pedro Jocopilas	0
Quiché	Santa Cruz del Quiche	1
Quiché	Uspantan	3
Quiché	Zacualpa	0
Baja Verapaz	Cubulco	109
Baja Verapaz	El Chol	0
Baja Verapaz	Granados	0
Baja Verapaz	Purulha	1
Baja Verapaz	Rabinal	65
Baja Verapaz	Salama	158
Baja Verapaz	San Jeronimo	72
Baja Verapaz	San Miguel Chicaj	59
Alta Verapaz	Cahabon	5
Alta Verapaz	Chahal	56
Alta Verapaz	Chisec	1
Alta Verapaz	Coban	17
Alta Verapaz	Fray Bartolome de Las Casas	137
Alta Verapaz	Lanquin	8
Alta Verapaz	Panzos	1
Alta Verapaz	Raxruha	62
Alta Verapaz	San Cristobal Verapaz	4
Alta Verapaz	San Juan Chamelco	2
Alta Verapaz	San Pedro Carcha	0
Alta Verapaz	Santa Catalina La Tinta	6
Alta Verapaz	Santa Cruz Verapaz	3
Alta Verapaz	Senahu	1
Alta Verapaz	Tactic	0
Alta Verapaz	Tamahu	0
Alta Verapaz	Tucuru	4
Petén	Dolores	49
Petén	El Chal	38
Petén	Flores	0
Petén	La Libertad	15
Petén	Las Cruces	12
Petén	Melchor de Mencos	32
Petén	Poptun	61
Petén	San Andres	4
Petén	San Benito	63
Petén	San Francisco	1
Petén	San Jose	4
Petén	San Luis	21
Petén	Santa Ana	8
Petén	Sayaxche	35
Izabal	El Estor	168
Izabal	Livingston	127
Izabal	Los Amates	44
Izabal	Morales	149
Izabal	Puerto Barrios	472
Zacapa	Cabanas	119
Zacapa	Estanzuela	144
Zacapa	Gualan	94
Zacapa	Huite	7
Zacapa	La Union	10
Zacapa	Rio Hondo	17
Zacapa	San Diego	16
Zacapa	San Jorge	10
Zacapa	Teculutan	164
Zacapa	Usumatlan	45
Zacapa	Zacapa	418
Chiquimula	Camotan	62
Chiquimula	Chiquimula	44
Chiquimula	Concepcion Las Minas	22
Chiquimula	Esquipulas	148
Chiquimula	Ipala	23
Chiquimula	Jocotan	196
Chiquimula	Olopa	11
Chiquimula	Quezaltepeque	14
Chiquimula	San Jacinto	4
Chiquimula	San Jose La Arada	30
Chiquimula	San Juan Ermita	79
Jalapa	Jalapa	59
Jalapa	Mataquescuintla	0
Jalapa	Monjas	0
Jalapa	San Carlos Alzatate	0
Jalapa	San Luis Jilotepeque	55
Jalapa	San Manuel Chaparron	6
Jalapa	San Pedro Pinula	36
Jutiapa	Agua Blanca	11
Jutiapa	Asuncion Mita	24
Jutiapa	Atescatempa	20
Jutiapa	Comapa	7
Jutiapa	Conguaco	3
Jutiapa	El Adelanto	2
Jutiapa	El Progreso	0
Jutiapa	Jalpatagua	31
Jutiapa	Jerez	3
Jutiapa	Jutiapa	17
Jutiapa	Moyuta	39
Jutiapa	Pasaco	5
Jutiapa	Quesada	8
Jutiapa	San Jose Acatempa	7
Jutiapa	Santa Catarina Mita	8
Jutiapa	Yupiltepeque	1
Jutiapa	Zapotitlan	2
